# Supplementary material for: Whole genome and phylogenomic insights into Vibrio parahaemolyticus from Pacific White Shrimp reveal resistance and virulence traits in Bangladeshi aquaculture
Source: PLoS One. 2026 Apr 9;21(4):e0346962. doi: 10.1371/journal.pone.0346962 (PMC13065059; doi:10.1371/journal.pone.0346962)
Supplement: S1 Data — (XLSX) [file pone.0346962.s004.xlsx]

## Sheet: Sheet1
	Pangenome analysis
Genome ID	Genome Name	NCBI Taxon ID	Superkingdom	Kingdom	Phylum	Class	Order	Family	Genus	Species	Genome Status	Strain	Completion Date	BioProject Accession	BioSample Accession	Assembly Accession	GenBank Accessions	Sequencing Platform	Sequencing Depth	Assembly Method	Contigs	Size	GC Content	Contig L50	Contig N50	TRNA	RRNA	CDS	Coarse Consistency	Fine Consistency	CheckM Completeness	Collection Date	Collection Year	Season	Isolation Country	Geographic Group	Geographic Location	Host Name	Host Common Name	Host Group	Date Inserted	Date Modified
670.135	Vibrio parahaemolyticus strain VP14	670	Bacteria	Pseudomonadati	Pseudomonadota	Gammaproteobacteria	Vibrionales	Vibrionaceae	Vibrio	Vibrio parahaemolyticus	WGS	VP14	2018-01-03T00:00:00Z	PRJNA423164	SAMN08212046	GCA_002859065.1	PKMB00000000	Illumina MiSeq	84.0x	MaSuRCA v. DEC-2017	94	5224046						5196	100	97.7	100	2014-04	2014		India	Asia	India: Nellore, Andhra Pradesh	Pacific white shrimp, Litopenaeus vannamei	Pacific White Shrimp	Crustaceans	2018-05-25T11:50:45.860Z	2018-05-25T11:50:45.860Z
670.137	Vibrio parahaemolyticus strain NB09	670	Bacteria	Pseudomonadati	Pseudomonadota	Gammaproteobacteria	Vibrionales	Vibrionaceae	Vibrio	Vibrio parahaemolyticus	WGS	NB09	2018-01-15T00:00:00Z	PRJNA429067	SAMN08329244	GCA_002880355.1	POBO00000000	Illumina Miseq	39x	SPAdes v. 3.10.0	94	5469020	45.2176	6	308483	108	9	5406	99.9	98.7	100	2017	2017		Malaysia	Asia	Malaysia: Terengganu	Pacific white shrimp, Litopenaeus vannamei	Pacific White Shrimp	Crustaceans	2018-05-25T17:44:38.382Z	2018-05-25T17:44:38.382Z
670.138	Vibrio parahaemolyticus strain PSU5579	670	Bacteria	Pseudomonadati	Pseudomonadota	Gammaproteobacteria	Vibrionales	Vibrionaceae	Vibrio	Vibrio parahaemolyticus	WGS	PSU5579	2018-01-17T00:00:00Z	PRJNA415212	SAMN07818924	GCA_002887545.1	PEBT00000000	Illumina MiSeq	34.0x	SPAdes v. 3.1.1	44	5229426	45.3338	8	268222	72	8	4862	99.9	99.4	100	2015	2015		Thailand	Asia	Thailand: southern	Pacific white shrimp, Litopenaeus vannamei	Pacific White Shrimp	Crustaceans	2018-05-25T18:50:42.024Z	2018-05-25T18:50:42.024Z
670.168	Vibrio parahaemolyticus strain Hep-2b-20	670	Bacteria	Pseudomonadati	Pseudomonadota	Gammaproteobacteria	Vibrionales	Vibrionaceae	Vibrio	Vibrio parahaemolyticus	WGS	Hep-2b-20	2019-06-06T00:00:00Z	PRJNA446072	SAMN08810357	GCA_006124855.1	PZOC00000000	Illumina HiSeq	539x	MaSuRCA v. 3.1.3	53	5618174	44.6513	6	360253	103	11	5677	95	91.8	100	2014-09	2014		USA	North America	USA: Texas, Corpus Christi	Pacific white shrimp, Litopenaeus vannamei	Pacific White Shrimp	Crustaceans	2019-07-15T19:30:01.491Z	2019-07-15T19:30:01.491Z
670.252	Vibrio parahaemolyticus strain SM3	670	Bacteria	Pseudomonadati	Pseudomonadota	Gammaproteobacteria	Vibrionales	Vibrionaceae	Vibrio	Vibrio parahaemolyticus	WGS	SM3	2020-01-13T00:00:00Z	PRJNA482034	SAMN09694271	GCA_009859365.1	QPQD00000000	PacBio RSII	176x	HGAP v. 2.3	5	5440354	45.2375	1	3466068	131	37	5100	95.3	92.83	100	2016	2016		South Korea	Asia	South Korea: Incheon	Pacific white shrimp, Litopenaeus vannamei	Pacific White Shrimp	Crustaceans	2020-02-07T13:50:54.571Z	2020-02-07T13:50:54.571Z
670.635	Vibrio parahaemolyticus VP14	670	Bacteria	Pseudomonadati	Pseudomonadota	Gammaproteobacteria	Vibrionales	Vibrionaceae	Vibrio	Vibrio parahaemolyticus	WGS	VP14	2018-01-03T00:00:00Z	PRJNA423164	SAMN08212046	GCA_002859065.1	PKMB00000000	Illumina MiSeq	84.0x	MaSuRCA v. DEC-2017	94	5224046	45.3219	5	279839	161	20	5193	100	97.6	100	2014-04	2014		India	Asia	India: Nellore, Andhra Pradesh	Litopenaeus vannamei	Pacific White Shrimp	Crustaceans	2022-12-26T03:27:25.305Z	2022-12-26T03:27:25.305Z
670.649	Vibrio parahaemolyticus PH05	670	Bacteria	Pseudomonadati	Pseudomonadota	Gammaproteobacteria	Vibrionales	Vibrionaceae	Vibrio	Vibrio parahaemolyticus	WGS	PH05	2023-01-30T00:00:00Z	PRJNA557610	SAMN17136215	GCA_028309885.1	JAELVO000000000	Illumina MiSeq	54.3x	SPAdes v. DEC-2020	27	4952408	45.3674	2	727718	94	7	4640	99.9	99.3	100	2014-05-16	2014		Philippines	Asia	Philippines: Negros	Penaeus vannamei	Pacific White Shrimp	Crustaceans	2023-02-15T03:42:18.915Z	2023-02-15T03:42:18.915Z
670.689	Vibrio parahaemolyticus J39	670	Bacteria	Pseudomonadati	Pseudomonadota	Gammaproteobacteria	Vibrionales	Vibrionaceae	Vibrio	Vibrio parahaemolyticus	WGS	J39	2023-06-08T00:00:00Z	PRJNA978341	SAMN35549254	GCA_030235605.1	JASSKC000000000	Oxford Nanopore MinION; Illumina	25x	unicycler v. 0.5.0	3	5414069	45.312	1	3373274	126	37	5150	100	99.7	100	2017	2017		Thailand	Asia	Thailand: Songkhla	Penaeus vannamei	Pacific White Shrimp	Crustaceans	2023-07-08T14:09:03.910Z	2023-07-08T14:09:03.910Z
670.693	Vibrio parahaemolyticus Tumbes-M05	670	Bacteria	Pseudomonadati	Pseudomonadota	Gammaproteobacteria	Vibrionales	Vibrionaceae	Vibrio	Vibrio parahaemolyticus	WGS	Tumbes-M05	2023-07-11T00:00:00Z	PRJNA980916	SAMN35682265	GCA_030434315.1	JAUIQH000000000	Oxford Nanopore MinION	113x	SPAdes v. 3.15.4	5	5478907	45.3145	1	3366948	132	37	6522	99.8	83.3	99.7	2022-08-25	2022		Peru	South America	Peru: Tumbes	Penaeus vannamei	Pacific White Shrimp	Crustaceans	2023-08-02T22:16:47.761Z	2023-08-02T22:16:47.761Z
670.872	Vibrio parahaemolyticus VpF54	670	Bacteria	Pseudomonadati	Pseudomonadota	Gammaproteobacteria	Vibrionales	Vibrionaceae	Vibrio	Vibrio parahaemolyticus	WGS	VpF54	2024-08-24T00:00:00Z	PRJNA852383	SAMN29328448	GCA_041447405.1	JAMXOH000000000	Illumina HiSeq	298.63x	SOAPdenovo v. 2	75	5087841	45.2879	5	426129	123	3	4781	100	99.7	100	2019-08	2019		China	Asia	China: Shanghai	Penaeus vannamei	Pacific White Shrimp	Crustaceans	2024-12-06T23:18:17.924Z	2024-12-06T23:18:17.924Z
670.635	Vibrio parahaemolyticus 920	670	Bacteria	Pseudomonadati	Pseudomonadota	Gammaproteobacteria	Vibrionales	Vibrionaceae	Vibrio	Vibrio parahaemolyticus	WGS	920	2022-11-14T00:00:00Z	PRJNA324079	SAMN05194682	GCA_026168125.1	MBTH00000000	Illumina MiSeq	80.0x	Velvet v. 1.2.10	58	5091875	45.3497	7	273946	102	10	4738	99.9	99.2	100	2007	2007		USA	North America	USA: Washington	Oyster	Oyster	Molluscs	2022-12-26T07:08:36.209Z	2022-12-26T07:08:36.209Z
670.639	Vibrio parahaemolyticus VP46	670	Bacteria	Pseudomonadati	Pseudomonadota	Gammaproteobacteria	Vibrionales	Vibrionaceae	Vibrio	Vibrio parahaemolyticus	WGS	VP46	2022-11-30T00:00:00Z	PRJNA859558	SAMN29790236	GCA_026537905.1	JANFKD000000000	Illumina HiSeq	900x	SPAdes v. 3.15	84	5455428	45.0333	3	809330	92	4	5212	100	98.8	100	2018	2018		Thailand	Asia	Thailand: Lat Krabang	Oyster	Oyster	Molluscs	2022-12-26T19:08:57.017Z	2022-12-26T19:08:57.017Z
1.2382e+06	Vibrio parahaemolyticus VP-48	1238204	Bacteria	Pseudomonadati	Pseudomonadota	Gammaproteobacteria	Vibrionales	Vibrionaceae	Vibrio	Vibrio parahaemolyticus	WGS	VP-48	2014-03-04T00:00:00Z	PRJNA176639	SAMN01933054	GCA_000593285.1	JDFK00000000	Illumina	155.25x	Velvet v. 1.2.08	236	5114078	45.3	30	55601	123	20	4630	99.5	99.1	98.2	1996	1996		India	Asia	India	Human, Homo sapiens	Human	Human	2014-12-08T22:35:00.770Z	2015-03-16T03:17:09.594Z
1.23821e+06	Vibrio parahaemolyticus B-265	1238206	Bacteria	Pseudomonadati	Pseudomonadota	Gammaproteobacteria	Vibrionales	Vibrionaceae	Vibrio	Vibrio parahaemolyticus	WGS	B-265	2014-01-08T00:00:00Z	PRJNA176641	SAMN02597369	GCA_000516875.1	AZKN00000000	Illumina	146.94x	Velvet v. 1.2.08	114	5190365	45.3	8	260673	117	12	4751	99.7	99.4	99.6	2004	2004		Mozambique	Africa	Mozambique	Human, Homo sapiens	Human	Human	2014-12-08T22:13:46.941Z	2015-03-16T03:17:09.594Z
1.23822e+06	Vibrio parahaemolyticus NIHCB0757	1238215	Bacteria	Pseudomonadati	Pseudomonadota	Gammaproteobacteria	Vibrionales	Vibrionaceae	Vibrio	Vibrio parahaemolyticus	WGS	NIHCB0757	2013-08-23T00:00:00Z	PRJNA176650	SAMN02189720	GCA_000477475.1	AVPX00000000	PacBio	200.73x	HGap v. 1.4	4	5262465	45.3	1	3378377	131	43	4739	99.7	99.2	100	2006	2006		Bangladesh	Asia	Bangladesh	Human, Homo sapiens	Human	Human	2014-12-08T22:13:47.046Z	2015-03-16T03:17:09.594Z
670.263	Vibrio parahaemolyticus strain CICESE-188	670	Bacteria	Pseudomonadati	Pseudomonadota	Gammaproteobacteria	Vibrionales	Vibrionaceae	Vibrio	Vibrio parahaemolyticus	WGS	CICESE-188	1900-01-01T00:00:00Z	PRJNA602337	SAMN13893121	GCA_010671575.1	JAAHBO000000000	Illumina MiniSeq	14.2x	SPAdes v. 3.8	1590	4778515	45.9606	244	5908	54	1	4922	95.18	91.26	100	2009	2009		Mexico	North America	Mexico	Human, Homo sapiens	Human	Human	2020-03-27T13:45:11.710Z	2020-03-27T13:45:11.710Z
670.264	Vibrio parahaemolyticus strain 710-17	670	Bacteria	Pseudomonadati	Pseudomonadota	Gammaproteobacteria	Vibrionales	Vibrionaceae	Vibrio	Vibrio parahaemolyticus	WGS	710-17	2020-01-29T00:00:00Z	PRJNA556706	SAMN12364849	GCA_009991665.1	VTGF00000000	Illumina MiSeq	10x	GS De Novo Assembler v. 2.1	90	5057112	45.3162	9	192334	109	15	4991	95.12	92.83	100	2017	2017		Peru	South America	Peru	Human, Homo sapiens	Human	Human	2020-04-11T21:09:30.427Z	2020-04-11T21:09:30.427Z
670.385	Vibrio parahaemolyticus PV85	670	Bacteria	Pseudomonadati	Pseudomonadota	Gammaproteobacteria	Vibrionales	Vibrionaceae	Vibrio	Vibrio parahaemolyticus	WGS	PV85	2022-02-16T00:00:00Z	PRJNA754786	SAMN20804970	GCA_022290445.1	JAKNON000000000	Illumina HiSeq	150x	SPAdes v. 3.6.2	82	5161734	45.3188	4	426983	77	4	4889	95.36	92.65	100	2017-10-16	2017		Colombia	South America	Colombia: Cordoba	Homo sapiens	Human	Human	2022-02-27T06:59:58.989Z	2022-02-27T06:59:58.989Z
670.395	Vibrio parahaemolyticus FCG0132	670	Bacteria	Pseudomonadati	Pseudomonadota	Gammaproteobacteria	Vibrionales	Vibrionaceae	Vibrio	Vibrio parahaemolyticus	WGS	FCG0132	2022-05-12T00:00:00Z	PRJNA800099	SAMN25232486	GCA_023338545.1	JAKJNU000000000	Illumina MiSeq	180.0x	SPAdes v. 3.12.0	89	5108999	45.2702	5	373188	81	4	4813	100	99.6	100	2020-08	2020		China	Asia	China: Fangchenggang	Homo sapiens	Human	Human	2022-05-27T09:46:47.514Z	2022-05-27T09:46:47.514Z
670.423	Vibrio parahaemolyticus strain 10-7205	670	Bacteria	Pseudomonadati	Pseudomonadota	Gammaproteobacteria	Vibrionales	Vibrionaceae	Vibrio	Vibrio parahaemolyticus	WGS	7205-10-01	2015-05-12T00:00:00Z	PRJNA275536	SAMN03349612	GCF_001006205.1	JYJV00000000	Illumina MiSeq	135.0x	SPAdes v. 3.5.0	146	5217627	45.2	6	315571	137	11	4988	99.5	98.3	100	2008	2008		Canada	North America	Canada: British Columbia	Human, Homo sapiens	Human	Human	2016-01-17T16:02:06.621Z	2016-01-17T16:02:06.621Z
670.884	Vibrio parahaemolyticus ATC220	670	Bacteria	Pseudomonadati	Pseudomonadota	Gammaproteobacteria	Vibrionales	Vibrionaceae	Vibrio	Vibrio parahaemolyticus	WGS	ATC220	2024-12-06T00:00:00Z	PRJNA1062747	SAMN40891659		JBJIND000000000	Illumina	45.29x	Bactopia v. 2.0.2	83	5411558	45.1799	4	587391	114	8	5245	99.8	99	100	1998	1998		Chile	South America	Chile: Antofagasta	Homo sapiens	Human	Human	2025-02-01T02:26:26.160Z	2025-02-01T02:26:26.160Z
670.885	Vibrio parahaemolyticus 3148-98	670	Bacteria	Pseudomonadati	Pseudomonadota	Gammaproteobacteria	Vibrionales	Vibrionaceae	Vibrio	Vibrio parahaemolyticus	WGS	3148-98	2024-12-06T00:00:00Z	PRJNA1062747	SAMN40891641		JBJINT000000000	Illumina	45.29x	Bactopia v. 2.0.2	108	5130556	45.2629	5	406191	116	8	4813	99.6	99	100	1998	1998		Peru	South America	Peru: Lima	Homo sapiens	Human	Human	2025-02-01T02:27:09.613Z	2025-02-01T02:27:09.613Z
670.66	Vibrio parahaemolyticus 29-1	670	Bacteria	Pseudomonadati	Pseudomonadota	Gammaproteobacteria	Vibrionales	Vibrionaceae	Vibrio	Vibrio parahaemolyticus	WGS	29-1	1900-01-01T00:00:00Z	PRJNA915847	SAMN32407618	GCA_028617375.1	JAQBLB000000000	Illumina HiSeq	100.0x	SOAPdenovo v. 1.05	43	4990876	45.3194	3	452091	109	9	4628	99.9	98.9	100	2019-03	2019		China	Asia	China: Guangdong	Mallard	Mallard	Avian	2023-02-27T17:00:22.291Z	2023-02-27T17:00:22.291Z
670.675	Vibrio parahaemolyticus 9-2	670	Bacteria	Pseudomonadati	Pseudomonadota	Gammaproteobacteria	Vibrionales	Vibrionaceae	Vibrio	Vibrio parahaemolyticus	WGS	2026-09-02	2023-02-13T00:00:00Z	PRJNA915795	SAMN32406713	GCA_028615935.1	JAQBJU000000000	Illumina HiSeq	100.0x	SOAPdenovo v. 1.05	69	5027890	45.3627	4	549649	104	13	4762	99.9	98.4	100	2019-03	2019		China	Asia	China: Guangdong	Charadriiformes	Aquatic Bird	Avian	2023-04-20T22:17:08.568Z	2023-04-20T22:17:08.568Z
670.682	Vibrio parahaemolyticus 11-2	670	Bacteria	Pseudomonadati	Pseudomonadota	Gammaproteobacteria	Vibrionales	Vibrionaceae	Vibrio	Vibrio parahaemolyticus	WGS	2026-11-02	2023-02-13T00:00:00Z	PRJNA915799	SAMN32406741	GCA_028616015.1	JAQBJY000000000	Illumina HiSeq	100.0x	SOAPdenovo v. 1.05	122	5133619	45.3641	6	338577	111	9	4855	99.9	99.4	100	2019-03	2019		China	Asia	China: Guangdong	Charadriiformes	Aquatic Bird	Avian	2023-05-27T21:19:32.089Z	2023-05-27T21:19:32.089Z
