# Supplementary material for: Whole genome and phylogenomic insights into Vibrio parahaemolyticus from Pacific White Shrimp reveal resistance and virulence traits in Bangladeshi aquaculture
Source: PLoS One. 2026 Apr 9;21(4):e0346962. doi: 10.1371/journal.pone.0346962 (PMC13065059; doi:10.1371/journal.pone.0346962)
Supplement: S2 Data — (XLSX) [file pone.0346962.s005.xlsx]

## Sheet: Victors
		Virulence associated genes of the SU37A and SU91A
	V. parahaemolyticus strain SU37A										V. parahaemolyticus strain SU91A
Genome ID	Gene	Product	PubMed	Subject Coverage	Query Coverage	Identity	E-value				Genome ID	Gene	Product	PubMed	Subject Coverage	Query Coverage	Identity	E-value
662.217	hfq	RNA-binding protein Hfq	15225327	98	98	96	1e-40				670.904	parE	DNA topoisomerase IV subunit B (EC 5.99.1.3)	12473436	30	84	80	2e-88
662.217	VC1012	Electron transport complex protein RnfE	11952899	99	99	86	1e-111				670.904	lon	ATP-dependent protease La (EC 3.4.21.53) Type I	12496146	8	90	90	1e-26
662.217	trxA	Thioredoxin	19884329	99	100	80	4e-46				670.904	ruvB	Holliday junction ATP-dependent DNA helicase RuvB (EC 3.6.4.12)	20670908	93	94	82	1e-145
662.217	gshB	Glutathione synthetase (EC 6.3.2.3)	11952899	98	99	92	1e-169				670.904	ccmF	Cytochrome c heme lyase subunit CcmF	11952899	63	97	89	1e-221
662.217	carB	Carbamoyl-phosphate synthase large chain (EC 6.3.5.5)	11952899	99	99	95	0				670.904	carA	Carbamoyl-phosphate synthase small chain (EC 6.3.5.5)	11952899	31	88	91	3e-61
662.217	nqrE	Na(+)-translocating NADH-quinone reductase subunit E (EC 1.6.5.8)	11952899	100	100	95	1e-104				670.904	pta	BioD-like N-terminal domain / Phosphate acetyltransferase (EC 2.3.1.8)	9515705	86	97	87	0
662.217	VC0523	Acyl-phosphate:glycerol-3-phosphate O-acyltransferase PlsY (EC 2.3.1.n3)	11952899	92	94	82	4e-91				670.904	VC1716	Chromosome partition protein MukF	11952899	100	100	84	1e-222
662.217	VC2295	Na(+)-translocating NADH-quinone reductase subunit A (EC 1.6.5.8)	11952899	99	98	87	1e-239				670.904	VCA0006	FIG007491: hypothetical protein YeeN	11952899	17	93	87	4e-14
662.217	VC0965	Phosphoenolpyruvate-protein phosphotransferase of PTS system (EC 2.7.3.9)	11952899	99	99	93	1e-305				670.904	VC2206	Flagellar protein FlgP	17981980	96	97	80	1e-57
662.217	rpoE	RNA polymerase sigma factor RpoE	12228259	100	98	90	1e-94				670.904	fur	Ferric uptake regulation protein FUR	11952899	88	89	95	1e-70
662.217	crp	Cyclic AMP receptor protein	3291452	100	100	95	1e-112				670.904	purF	Amidophosphoribosyltransferase (EC 2.4.2.14)	11952899	100	100	91	1e-274
662.217	prfC	Peptide chain release factor 3	12819083	99	98	82	1e-258				670.904	frdC	Fumarate reductase subunit C	11952899	51	100	87	6e-24
662.217	VC2660	Translation elongation factor P	11952899	100	100	90	4e-99				670.904	fabG	3-oxoacyl-[acyl-carrier protein] reductase (EC 1.1.1.100), FadG	11952899	97	99	87	1e-117
662.217	ompR	Two-component system response regulator OmpR	15330261	98	98	85	1e-114				670.904	glmM	Phosphoglucosamine mutase (EC 5.4.2.10)	11952899	99	99	91	1e-233
662.217	bioB	Biotin synthase (EC 2.8.1.6)	9515705	99	99	88	1e-183				670.904	VC1715	Chromosome partition protein MukE	11952899	89	92	86	1e-106
662.217	sspA	Stringent starvation protein A	11952899	100	100	90	1e-107				670.904	VC0032	AAA+ ATPase superfamily protein YifB/ComM, associated with DNA recombination	11952899	55	100	86	1e-137
662.217	VC0036	Type cbb3 cytochrome oxidase biogenesis protein CcoG, involved in Cu oxidation	11952899	95	100	86	1e-254				670.904	lysA	Diaminopimelate decarboxylase (EC 4.1.1.20)	11952899	100	100	85	1e-211
662.217	recO	DNA recombination and repair protein RecO	11952899	94	93	88	1e-114				670.904	VC2067	Flagellar synthesis regulator FleN	11952899	94	100	91	1e-152
662.217	VC2647	Transcriptional regulator, PadR family	11952899	97	97	87	5e-85				670.904	rpoE	RNA polymerase sigma factor RpoE	12228259	100	98	90	1e-94
662.217	VC0647	Polyribonucleotide nucleotidyltransferase (EC 2.7.7.8)	11952899	99	99	90	0				670.904	prfC	Peptide chain release factor 3	12819083	99	98	82	1e-258
662.217	VC1716	Chromosome partition protein MukF	11952899	100	100	84	1e-222				670.904	ascV	Type III secretion inner membrane channel protein (LcrD,HrcV,EscV,SsaV)	15942017	6	96	83	1e-15
662.217	glmM	Phosphoglucosamine mutase (EC 5.4.2.10)	11952899	99	99	92	1e-234				670.904	trpG	Anthranilate synthase, amidotransferase component (EC 4.1.3.27)	11952899	94	97	83	3e-90
662.217	guaB	Inosine-5'-monophosphate dehydrogenase (EC 1.1.1.205) / CBS domain	17261603	99	99	83	1e-230				670.904	ompR	Two-component system response regulator OmpR	15330261	98	98	85	1e-114
662.217	tufA	Translation elongation factor Tu	11062540	98	98	80	1e-188				670.904	tolBfrom Vibrio cholerae O395	Tol-Pal system beta propeller repeat protein TolB	11952899	96	96	84	1e-222
662.217	trpG	Anthranilate synthase, amidotransferase component (EC 4.1.3.27)	11952899	94	97	83	3e-90				670.904	tktA	Transketolase (EC 2.2.1.1)	15845486	39	90	80	1e-121
662.217	VC0459	Cell division integral membrane protein, YggT and half-length relatives	11952899	100	100	89	6e-92				670.904	gmhA	D-sedoheptulose 7-phosphate isomerase (EC 5.3.1.28)	15182677	98	99	80	4e-87
662.217	rpmJ	LSU ribosomal protein L36p @ LSU ribosomal protein L36p, zinc-dependent	17420240	100	100	86	1e-11				670.904	clpB	Chaperone protein ClpB (ATP-dependent unfoldase)	17526851	37	94	80	1e-148
662.217	clpB	Chaperone protein ClpB (ATP-dependent unfoldase)	17526851	82	82	81	0				670.904	trpB	Tryptophan synthase beta chain (EC 4.2.1.20)	15731074	97	97	83	1e-190
662.217	VC2206	Flagellar protein FlgP	17981980	96	97	80	1e-57				670.904	tufA	Translation elongation factor Tu	11062540	10	88	85	9e-12
662.217	pta	BioD-like N-terminal domain / Phosphate acetyltransferase (EC 2.3.1.8)	9515705	100	100	88	0				670.904	VC0032	AAA+ ATPase superfamily protein YifB/ComM, associated with DNA recombination	11952899	34	81	84	3e-79
662.217	fabG	3-oxoacyl-[acyl-carrier protein] reductase (EC 1.1.1.100), FadG	11952899	97	99	88	1e-118				670.904	rpoS	RNA polymerase sigma factor RpoS	11083783	86	88	91	1e-149
662.217	yegQ	Uncharacterized protease YegQ	16518469	90	89	80	1e-197				670.904	VC0459	Cell division integral membrane protein, YggT and half-length relatives	11952899	47	96	89	1e-38
662.217	sucA	2-oxoglutarate dehydrogenase E1 component (EC 1.2.4.2)	11952899	99	99	88	0				670.904	rpoB	DNA-directed RNA polymerase beta subunit (EC 2.7.7.6)	15542179	10	96	86	5e-62
662.217	ruvB	Holliday junction ATP-dependent DNA helicase RuvB (EC 3.6.4.12)	20670908	93	94	82	1e-145				670.904	VCA0600	2-aminoethylphosphonate uptake and metabolism regulator	11952899	99	99	83	1e-111
662.217	tolBfrom Vibrio cholerae O395	Tol-Pal system beta propeller repeat protein TolB	11952899	96	96	84	1e-222				670.904	ccmF	Cytochrome c heme lyase subunit CcmF	11952899	10	83	92	5e-30
662.217	VCA0688	Polyhydroxyalkanoic acid synthase	11952899	93	93	82	1e-282				670.904	ilvD	Dihydroxy-acid dehydratase (EC 4.2.1.9)	11952899	20	100	87	1e-56
662.217	VC0596	RNA polymerase-binding transcription factor DksA	11952899	100	100	91	3e-75				670.904	rpmJ	LSU ribosomal protein L36p @ LSU ribosomal protein L36p, zinc-dependent	17420240	100	100	86	1e-11
662.217	purF	Amidophosphoribosyltransferase (EC 2.4.2.14)	11952899	100	100	91	1e-274				670.904	carA	Carbamoyl-phosphate synthase small chain (EC 6.3.5.5)	11952899	63	99	94	1e-127
662.217	tufA	Translation elongation factor Tu	11062540	98	98	80	1e-188				670.904	VC0523	Acyl-phosphate:glycerol-3-phosphate O-acyltransferase PlsY (EC 2.3.1.n3)	11952899	92	94	81	1e-90
662.217	VC2067	Flagellar synthesis regulator FleN	11952899	94	100	91	1e-152				670.904	gshB	Glutathione synthetase (EC 6.3.2.3)	11952899	98	99	92	1e-168
662.217	gmhA	D-sedoheptulose 7-phosphate isomerase (EC 5.3.1.28)	15182677	98	99	80	4e-87				670.904	hfq	RNA-binding protein Hfq	15225327	98	98	96	1e-40
662.217	glyA-1	Serine hydroxymethyltransferase (EC 2.1.2.1)	11952899	95	100	93	1e-231				670.904	cyaA	Adenylate cyclase (EC 4.6.1.1)	11952899	16	100	87	2e-67
662.217	rpoS	RNA polymerase sigma factor RpoS	11083783	86	88	91	1e-149				670.904	guaB	Inosine-5'-monophosphate dehydrogenase (EC 1.1.1.205) / CBS domain	17261603	99	99	83	1e-231
662.217	lysA	Diaminopimelate decarboxylase (EC 4.1.1.20)	11952899	100	100	85	1e-211				670.904	VCA0688	Polyhydroxyalkanoic acid synthase	11952899	93	93	82	1e-282
662.217	VCA0006	FIG007491: hypothetical protein YeeN	11952899	98	99	85	1e-118				670.904	VC2295	Na(+)-translocating NADH-quinone reductase subunit A (EC 1.6.5.8)	11952899	99	98	87	1e-238
662.217	nqrF	Na(+)-translocating NADH-quinone reductase subunit F (EC 1.6.5.8)	11952899	99	99	92	1e-228				670.904	purD	Phosphoribosylamine--glycine ligase (EC 6.3.4.13)	9515705	100	100	83	1e-210
662.217	hemE	Uroporphyrinogen III decarboxylase (EC 4.1.1.37)	12819083	88	88	80	1e-147				670.904	nqrF	Na(+)-translocating NADH-quinone reductase subunit F (EC 1.6.5.8)	11952899	99	99	91	1e-227
662.217	VC1715	Chromosome partition protein MukE	11952899	89	92	86	1e-106				670.904	frdC	Fumarate reductase subunit C	11952899	40	100	90	2e-21
662.217	trpB	Tryptophan synthase beta chain (EC 4.2.1.20)	15731074	97	97	83	1e-190				670.904	sucA	2-oxoglutarate dehydrogenase E1 component (EC 1.2.4.2)	11952899	99	99	88	0
662.217	atpA	ATP synthase alpha chain (EC 3.6.3.14)	19649318	92	92	86	1e-232				670.904	bioB	Biotin synthase (EC 2.8.1.6)	9515705	99	99	87	1e-181
662.217	fbp	Fructose-1,6-bisphosphatase, type I (EC 3.1.3.11)	11952899	97	97	91	1e-176				670.904	fbp	Fructose-1,6-bisphosphatase, type I (EC 3.1.3.11)	11952899	97	97	91	1e-176
662.217	VCA0600	2-aminoethylphosphonate uptake and metabolism regulator	11952899	99	99	83	1e-111				670.904	VC1098	Acetate kinase (EC 2.7.2.1)	11952899	99	99	91	1e-210
662.217	VC1098	Acetate kinase (EC 2.7.2.1)	11952899	99	99	91	1e-210				670.904	atpA	ATP synthase alpha chain (EC 3.6.3.14)	19649318	92	92	86	1e-232
662.217	arcA	Aerobic respiration control response regulator ArcA	14742535	99	99	86	1e-116				670.904	VC0596	RNA polymerase-binding transcription factor DksA	11952899	100	100	91	3e-75
662.217	rpmF	LSU ribosomal protein L32p @ LSU ribosomal protein L32p, zinc-independent	10873489	100	100	80	2e-19				670.904	carB	Carbamoyl-phosphate synthase large chain (EC 6.3.5.5)	11952899	99	99	95	0
662.217	pykF	Pyruvate kinase (EC 2.7.1.40)	11952899	100	100	92	1e-247				670.904	VC2660	Translation elongation factor P	11952899	100	100	90	4e-99
662.217	frdC	Fumarate reductase subunit C	11952899	100	100	88	6e-60				670.904	VC0036	Type cbb3 cytochrome oxidase biogenesis protein CcoG, involved in Cu oxidation	11952899	95	100	86	1e-252
662.217	ccmF	Cytochrome c heme lyase subunit CcmF	11952899	99	98	85	0				670.904	aceF	Dihydrolipoamide acetyltransferase component of pyruvate dehydrogenase complex (EC 2.3.1.12)	11952899	99	100	86	1e-304
662.217	zwf	Glucose-6-phosphate 1-dehydrogenase (EC 1.1.1.49)	11952899	100	100	85	1e-262				670.904	sspA	Stringent starvation protein A	11952899	100	100	90	1e-107
662.217	fur	Ferric uptake regulation protein FUR	11952899	88	89	95	1e-70				670.904	trxA	Thioredoxin	19884329	99	100	80	4e-46
662.217	VC0727	Phosphate transport system regulatory protein PhoU	11952899	98	100	86	1e-113				670.904	tufA	Translation elongation factor Tu	11062540	98	98	80	1e-188
662.217	purD	Phosphoribosylamine--glycine ligase (EC 6.3.4.13)	9515705	100	100	83	1e-210				670.904	rpoB	DNA-directed RNA polymerase beta subunit (EC 2.7.7.6)	15542179	41	99	86	1e-281
662.217	carA	Carbamoyl-phosphate synthase small chain (EC 6.3.5.5)	11952899	98	98	93	1e-207				670.904	yegQ	Uncharacterized protease YegQ	16518469	90	93	80	1e-197
662.217	VC2506	RNA polymerase associated protein RapA	11952899	100	100	86	0				670.904	VC0965	Phosphoenolpyruvate-protein phosphotransferase of PTS system (EC 2.7.3.9)	11952899	99	99	93	1e-305
											670.904	arcA	Aerobic respiration control response regulator ArcA	14742535	99	99	86	1e-116
											670.904	recO	DNA recombination and repair protein RecO	11952899	94	93	88	1e-112
											670.904	pykF	Pyruvate kinase (EC 2.7.1.40)	11952899	100	100	91	1e-245
											670.904	VC0647	Polyribonucleotide nucleotidyltransferase (EC 2.7.7.8)	11952899	74	99	89	1e-268
											670.904	bipA	GTP-binding protein TypA/BipA	17420240	22	86	90	8e-66
											670.904	crp	Cyclic AMP receptor protein	3291452	100	100	95	1e-112
											670.904	VCA0006	FIG007491: hypothetical protein YeeN	11952899	36	100	90	1e-40
											670.904	VC1012	Electron transport complex protein RnfE	11952899	99	99	87	1e-111
											670.904	VC0647	Polyribonucleotide nucleotidyltransferase (EC 2.7.7.8)	11952899	20	90	93	2e-74
											670.904	guaA	GMP synthase [glutamine-hydrolyzing], amidotransferase subunit (EC 6.3.5.2) / GMP synthase [glutamine-hydrolyzing], ATP pyrophosphatase subunit (EC 6.3.5.2)	8757833	57	99	87	1e-154
											670.904	rpmF	LSU ribosomal protein L32p @ LSU ribosomal protein L32p, zinc-independent	10873489	100	100	80	2e-19
											670.904	VC2506	RNA polymerase associated protein RapA	11952899	100	100	86	0
											670.904	zwf	Glucose-6-phosphate 1-dehydrogenase (EC 1.1.1.49)	11952899	93	95	85	1e-243
											670.904	nqrE	Na(+)-translocating NADH-quinone reductase subunit E (EC 1.6.5.8)	11952899	100	100	95	1e-103
											670.904	VC0727	Phosphate transport system regulatory protein PhoU	11952899	98	100	86	1e-113
											670.904	VC2647	Transcriptional regulator, PadR family	11952899	97	97	87	5e-85
											670.904	pta	BioD-like N-terminal domain / Phosphate acetyltransferase (EC 2.3.1.8)	9515705	11	100	98	3e-39
											670.904	VC0459	Cell division integral membrane protein, YggT and half-length relatives	11952899	52	95	87	8e-43
											670.904	glyA-1	Serine hydroxymethyltransferase (EC 2.1.2.1)	11952899	95	100	93	1e-231
