# Supplementary material for: Whole genome and phylogenomic insights into Vibrio parahaemolyticus from Pacific White Shrimp reveal resistance and virulence traits in Bangladeshi aquaculture
Source: PLoS One. 2026 Apr 9;21(4):e0346962. doi: 10.1371/journal.pone.0346962 (PMC13065059; doi:10.1371/journal.pone.0346962)
Supplement: S3 Data — (XLSX) [file pone.0346962.s006.xlsx]

## Sheet: Sheet1
	Metabolic pathway analysis of SU37A and SU91A
	V. parahaemolyticus strain SU37A				V. parahaemolyticus strain SU91A
Pathway ID	Pathway Name	Pathway Class		Pathway ID	Pathway Name	Pathway Class
780	Biotin metabolism	Metabolism of Cofactors and Vitamins		310	Lysine degradation	Amino Acid Metabolism
230	Purine metabolism	Nucleotide Metabolism		960	Tropane, piperidine and pyridine alkaloid biosynthesis	Biosynthesis of Secondary Metabolites
310	Lysine degradation	Amino Acid Metabolism		760	Nicotinate and nicotinamide metabolism	Metabolism of Cofactors and Vitamins
61	Fatty acid biosynthesis	Lipid Metabolism		564	Glycerophospholipid metabolism	Lipid Metabolism
250	Alanine, aspartate and glutamate metabolism	Amino Acid Metabolism		230	Purine metabolism	Nucleotide Metabolism
10	Glycolysis / Gluconeogenesis	Carbohydrate Metabolism		730	Thiamine metabolism	Metabolism of Cofactors and Vitamins
680	Methane metabolism	Energy Metabolism		71	Fatty acid metabolism	Lipid Metabolism
52	Galactose metabolism	Carbohydrate Metabolism		720	Reductive carboxylate cycle (CO2 fixation)	Energy Metabolism
970	Aminoacyl-tRNA biosynthesis	Translation		62	Fatty acid elongation in mitochondria	Lipid Metabolism
710	Carbon fixation in photosynthetic organisms	Energy Metabolism		650	Butanoate metabolism	Carbohydrate Metabolism
620	Pyruvate metabolism	Carbohydrate Metabolism		592	alpha-Linolenic acid metabolism	Lipid Metabolism
330	Arginine and proline metabolism	Amino Acid Metabolism		970	Aminoacyl-tRNA biosynthesis	Translation
30	Pentose phosphate pathway	Carbohydrate Metabolism		680	Methane metabolism	Energy Metabolism
300	Lysine biosynthesis	Amino Acid Metabolism		195	Photosynthesis	Energy Metabolism
471	D-Glutamine and D-glutamate metabolism	Metabolism of Other Amino Acids		190	Oxidative phosphorylation	Energy Metabolism
900	Terpenoid backbone biosynthesis	Biosynthesis of Secondary Metabolites		625	Tetrachloroethene degradation	Xenobiotics Biodegradation and Metabolism
770	Pantothenate and CoA biosynthesis	Metabolism of Cofactors and Vitamins		130	Ubiquinone and other terpenoid-quinone biosynthesis	Metabolism of Cofactors and Vitamins
550	Peptidoglycan biosynthesis	Glycan Biosynthesis and Metabolism		10	Glycolysis / Gluconeogenesis	Carbohydrate Metabolism
520	Amino sugar and nucleotide sugar metabolism	Carbohydrate Metabolism		920	Sulfur metabolism	Energy Metabolism
253	Tetracycline biosynthesis	Biosynthesis of Secondary Metabolites		983	Drug metabolism - other enzymes	Xenobiotics Biodegradation and Metabolism
640	Propanoate metabolism	Carbohydrate Metabolism		540	Lipopolysaccharide biosynthesis	Glycan Biosynthesis and Metabolism
860	Porphyrin and chlorophyll metabolism	Metabolism of Cofactors and Vitamins		520	Amino sugar and nucleotide sugar metabolism	Carbohydrate Metabolism
940	Phenylpropanoid biosynthesis	Biosynthesis of Secondary Metabolites		627	1,4-Dichlorobenzene degradation	Xenobiotics Biodegradation and Metabolism
670	One carbon pool by folate	Metabolism of Cofactors and Vitamins		941	Flavonoid biosynthesis	Biosynthesis of Secondary Metabolites
903	Limonene and pinene degradation	Biosynthesis of Secondary Metabolites		604	Glycosphingolipid biosynthesis - ganglio series	Glycan Biosynthesis and Metabolism
240	Pyrimidine metabolism	Nucleotide Metabolism		942	Anthocyanin biosynthesis	Biosynthesis of Secondary Metabolites
983	Drug metabolism - other enzymes	Xenobiotics Biodegradation and Metabolism		601	Glycosphingolipid biosynthesis - lacto and neolacto series	Glycan Biosynthesis and Metabolism
540	Lipopolysaccharide biosynthesis	Glycan Biosynthesis and Metabolism		40	Pentose and glucuronate interconversions	Carbohydrate Metabolism
720	Reductive carboxylate cycle (CO2 fixation)	Energy Metabolism		710	Carbon fixation in photosynthetic organisms	Energy Metabolism
500	Starch and sucrose metabolism	Carbohydrate Metabolism		630	Glyoxylate and dicarboxylate metabolism	Carbohydrate Metabolism
350	Tyrosine metabolism	Amino Acid Metabolism		770	Pantothenate and CoA biosynthesis	Metabolism of Cofactors and Vitamins
945	Stilbenoid, diarylheptanoid and gingerol biosynthesis	Biosynthesis of Secondary Metabolites		51	Fructose and mannose metabolism	Carbohydrate Metabolism
650	Butanoate metabolism	Carbohydrate Metabolism		790	Folate biosynthesis	Metabolism of Cofactors and Vitamins
260	Glycine, serine and threonine metabolism	Amino Acid Metabolism		550	Peptidoglycan biosynthesis	Glycan Biosynthesis and Metabolism
340	Histidine metabolism	Amino Acid Metabolism		140	C21-Steroid hormone metabolism	Lipid Metabolism
480	Glutathione metabolism	Metabolism of Other Amino Acids		471	D-Glutamine and D-glutamate metabolism	Metabolism of Other Amino Acids
71	Fatty acid metabolism	Lipid Metabolism		250	Alanine, aspartate and glutamate metabolism	Amino Acid Metabolism
627	1,4-Dichlorobenzene degradation	Xenobiotics Biodegradation and Metabolism		240	Pyrimidine metabolism	Nucleotide Metabolism
1057	Biosynthesis of type II polyketide products	Biosynthesis of Polyketides and Nonribosomal Peptides		270	Cysteine and methionine metabolism	Amino Acid Metabolism
600	Sphingolipid metabolism	Lipid Metabolism		910	Nitrogen metabolism	Energy Metabolism
1051	Biosynthesis of ansamycins	Biosynthesis of Polyketides and Nonribosomal Peptides		410	beta-Alanine metabolism	Metabolism of Other Amino Acids
750	Vitamin B6 metabolism	Metabolism of Cofactors and Vitamins		340	Histidine metabolism	Amino Acid Metabolism
950	Isoquinoline alkaloid biosynthesis	Biosynthesis of Secondary Metabolites		52	Galactose metabolism	Carbohydrate Metabolism
400	Phenylalanine, tyrosine and tryptophan biosynthesis	Amino Acid Metabolism		20	Citrate cycle (TCA cycle)	Carbohydrate Metabolism
1053	Biosynthesis of siderophore group nonribosomal peptides	Biosynthesis of Polyketides and Nonribosomal Peptides		670	One carbon pool by folate	Metabolism of Cofactors and Vitamins
626	Naphthalene and anthracene degradation	Xenobiotics Biodegradation and Metabolism		860	Porphyrin and chlorophyll metabolism	Metabolism of Cofactors and Vitamins
270	Cysteine and methionine metabolism	Amino Acid Metabolism		623	2,4-Dichlorobenzoate degradation	Xenobiotics Biodegradation and Metabolism
281	Geraniol degradation	Xenobiotics Biodegradation and Metabolism		1057	Biosynthesis of type II polyketide products	Biosynthesis of Polyketides and Nonribosomal Peptides
623	2,4-Dichlorobenzoate degradation	Xenobiotics Biodegradation and Metabolism		1051	Biosynthesis of ansamycins	Biosynthesis of Polyketides and Nonribosomal Peptides
280	Valine, leucine and isoleucine degradation	Amino Acid Metabolism		624	1- and 2-Methylnaphthalene degradation	Xenobiotics Biodegradation and Metabolism
20	Citrate cycle (TCA cycle)	Carbohydrate Metabolism		522	Biosynthesis of 12-, 14- and 16-membered macrolides	Biosynthesis of Polyketides and Nonribosomal Peptides
910	Nitrogen metabolism	Energy Metabolism		360	Phenylalanine metabolism	Amino Acid Metabolism
190	Oxidative phosphorylation	Energy Metabolism		260	Glycine, serine and threonine metabolism	Amino Acid Metabolism
290	Valine, leucine and isoleucine biosynthesis	Amino Acid Metabolism		521	Streptomycin biosynthesis	Biosynthesis of Secondary Metabolites
562	Inositol phosphate metabolism	Carbohydrate Metabolism		330	Arginine and proline metabolism	Amino Acid Metabolism
53	Ascorbate and aldarate metabolism	Carbohydrate Metabolism		480	Glutathione metabolism	Metabolism of Other Amino Acids
630	Glyoxylate and dicarboxylate metabolism	Carbohydrate Metabolism		982	Drug metabolism - cytochrome P450	Xenobiotics Biodegradation and Metabolism
195	Photosynthesis	Energy Metabolism		906	Carotenoid biosynthesis	Biosynthesis of Secondary Metabolites
564	Glycerophospholipid metabolism	Lipid Metabolism		563	Glycosylphosphatidylinositol(GPI)-anchor biosynthesis	Glycan Biosynthesis and Metabolism
965	Betalain biosynthesis	Biosynthesis of Secondary Metabolites		944	Flavone and flavonol biosynthesis	Biosynthesis of Secondary Metabolites
960	Tropane, piperidine and pyridine alkaloid biosynthesis	Biosynthesis of Secondary Metabolites		300	Lysine biosynthesis	Amino Acid Metabolism
565	Ether lipid metabolism	Lipid Metabolism		903	Limonene and pinene degradation	Biosynthesis of Secondary Metabolites
140	C21-Steroid hormone metabolism	Lipid Metabolism		281	Geraniol degradation	Xenobiotics Biodegradation and Metabolism
633	Trinitrotoluene degradation	Xenobiotics Biodegradation and Metabolism		740	Riboflavin metabolism	Metabolism of Cofactors and Vitamins
930	Caprolactam degradation	Xenobiotics Biodegradation and Metabolism		780	Biotin metabolism	Metabolism of Cofactors and Vitamins
362	Benzoate degradation via hydroxylation	Xenobiotics Biodegradation and Metabolism		620	Pyruvate metabolism	Carbohydrate Metabolism
760	Nicotinate and nicotinamide metabolism	Metabolism of Cofactors and Vitamins		830	Retinol metabolism	Metabolism of Cofactors and Vitamins
40	Pentose and glucuronate interconversions	Carbohydrate Metabolism		350	Tyrosine metabolism	Amino Acid Metabolism
360	Phenylalanine metabolism	Amino Acid Metabolism		980	Metabolism of xenobiotics by cytochrome P450	Xenobiotics Biodegradation and Metabolism
410	beta-Alanine metabolism	Metabolism of Other Amino Acids		626	Naphthalene and anthracene degradation	Xenobiotics Biodegradation and Metabolism
401	Novobiocin biosynthesis	Biosynthesis of Secondary Metabolites		460	Cyanoamino acid metabolism	Metabolism of Other Amino Acids
472	D-Arginine and D-ornithine metabolism	Metabolism of Other Amino Acids		930	Caprolactam degradation	Xenobiotics Biodegradation and Metabolism
450	Selenoamino acid metabolism	Metabolism of Other Amino Acids		640	Propanoate metabolism	Carbohydrate Metabolism
981	Insect hormone biosynthesis	Biosynthesis of Secondary Metabolites		450	Selenoamino acid metabolism	Metabolism of Other Amino Acids
522	Biosynthesis of 12-, 14- and 16-membered macrolides	Biosynthesis of Polyketides and Nonribosomal Peptides		513	High-mannose type N-glycan biosynthesis	Glycan Biosynthesis and Metabolism
531	Glycosaminoglycan degradation	Glycan Biosynthesis and Metabolism		30	Pentose phosphate pathway	Carbohydrate Metabolism
130	Ubiquinone and other terpenoid-quinone biosynthesis	Metabolism of Cofactors and Vitamins		400	Phenylalanine, tyrosine and tryptophan biosynthesis	Amino Acid Metabolism
942	Anthocyanin biosynthesis	Biosynthesis of Secondary Metabolites		908	Zeatin biosynthesis	Biosynthesis of Secondary Metabolites
591	Linoleic acid metabolism	Lipid Metabolism		363	Bisphenol A degradation	Xenobiotics Biodegradation and Metabolism
561	Glycerolipid metabolism	Lipid Metabolism		380	Tryptophan metabolism	Amino Acid Metabolism
740	Riboflavin metabolism	Metabolism of Cofactors and Vitamins		600	Sphingolipid metabolism	Lipid Metabolism
601	Glycosphingolipid biosynthesis - lacto and neolacto series	Glycan Biosynthesis and Metabolism		280	Valine, leucine and isoleucine degradation	Amino Acid Metabolism
512	O-Glycan biosynthesis	Glycan Biosynthesis and Metabolism		642	Ethylbenzene degradation	Xenobiotics Biodegradation and Metabolism
908	Zeatin biosynthesis	Biosynthesis of Secondary Metabolites		311	Penicillin and cephalosporin biosynthesis	Biosynthesis of Secondary Metabolites
790	Folate biosynthesis	Metabolism of Cofactors and Vitamins		561	Glycerolipid metabolism	Lipid Metabolism
380	Tryptophan metabolism	Amino Acid Metabolism		4660	T cell receptor signaling pathway	Immune System
62	Fatty acid elongation in mitochondria	Lipid Metabolism		981	Insect hormone biosynthesis	Biosynthesis of Secondary Metabolites
660	C5-Branched dibasic acid metabolism	Carbohydrate Metabolism		4070	Phosphatidylinositol signaling system	Signal Transduction
521	Streptomycin biosynthesis	Biosynthesis of Secondary Metabolites		590	Arachidonic acid metabolism	Lipid Metabolism
920	Sulfur metabolism	Energy Metabolism		53	Ascorbate and aldarate metabolism	Carbohydrate Metabolism
730	Thiamine metabolism	Metabolism of Cofactors and Vitamins		900	Terpenoid backbone biosynthesis	Biosynthesis of Secondary Metabolites
4070	Phosphatidylinositol signaling system	Signal Transduction		72	Synthesis and degradation of ketone bodies	Lipid Metabolism
523	Polyketide sugar unit biosynthesis	Biosynthesis of Polyketides and Nonribosomal Peptides		4150	mTOR signaling pathway	Signal Transduction
473	D-Alanine metabolism	Metabolism of Other Amino Acids		512	O-Glycan biosynthesis	Glycan Biosynthesis and Metabolism
51	Fructose and mannose metabolism	Carbohydrate Metabolism		1053	Biosynthesis of siderophore group nonribosomal peptides	Biosynthesis of Polyketides and Nonribosomal Peptides
982	Drug metabolism - cytochrome P450	Xenobiotics Biodegradation and Metabolism		401	Novobiocin biosynthesis	Biosynthesis of Secondary Metabolites
120	Primary bile acid biosynthesis	Lipid Metabolism		965	Betalain biosynthesis	Biosynthesis of Secondary Metabolites
604	Glycosphingolipid biosynthesis - ganglio series	Glycan Biosynthesis and Metabolism		500	Starch and sucrose metabolism	Carbohydrate Metabolism
1040	Biosynthesis of unsaturated fatty acids	Lipid Metabolism		603	Glycosphingolipid biosynthesis - globo series	Glycan Biosynthesis and Metabolism
625	Tetrachloroethene degradation	Xenobiotics Biodegradation and Metabolism		430	Taurine and hypotaurine metabolism	Metabolism of Other Amino Acids
980	Metabolism of xenobiotics by cytochrome P450	Xenobiotics Biodegradation and Metabolism		621	Biphenyl degradation	Xenobiotics Biodegradation and Metabolism
643	Styrene degradation	Xenobiotics Biodegradation and Metabolism		362	Benzoate degradation via hydroxylation	Xenobiotics Biodegradation and Metabolism
941	Flavonoid biosynthesis	Biosynthesis of Secondary Metabolites		253	Tetracycline biosynthesis	Biosynthesis of Secondary Metabolites
513	High-mannose type N-glycan biosynthesis	Glycan Biosynthesis and Metabolism		61	Fatty acid biosynthesis	Lipid Metabolism
1055	Biosynthesis of vancomycin group antibiotics	Biosynthesis of Polyketides and Nonribosomal Peptides		904	Diterpenoid biosynthesis	Biosynthesis of Secondary Metabolites
430	Taurine and hypotaurine metabolism	Metabolism of Other Amino Acids		120	Primary bile acid biosynthesis	Lipid Metabolism
592	alpha-Linolenic acid metabolism	Lipid Metabolism		940	Phenylpropanoid biosynthesis	Biosynthesis of Secondary Metabolites
642	Ethylbenzene degradation	Xenobiotics Biodegradation and Metabolism		440	Phosphonate and phosphinate metabolism	Metabolism of Other Amino Acids
830	Retinol metabolism	Metabolism of Cofactors and Vitamins		750	Vitamin B6 metabolism	Metabolism of Cofactors and Vitamins
624	1- and 2-Methylnaphthalene degradation	Xenobiotics Biodegradation and Metabolism		231	Puromycin biosynthesis	Biosynthesis of Secondary Metabolites
460	Cyanoamino acid metabolism	Metabolism of Other Amino Acids		945	Stilbenoid, diarylheptanoid and gingerol biosynthesis	Biosynthesis of Secondary Metabolites
622	Toluene and xylene degradation	Xenobiotics Biodegradation and Metabolism		290	Valine, leucine and isoleucine biosynthesis	Amino Acid Metabolism
791	Atrazine degradation	Xenobiotics Biodegradation and Metabolism		531	Glycosaminoglycan degradation	Glycan Biosynthesis and Metabolism
590	Arachidonic acid metabolism	Lipid Metabolism		785	Lipoic acid metabolism	Metabolism of Cofactors and Vitamins
440	Phosphonate and phosphinate metabolism	Metabolism of Other Amino Acids		1056	Biosynthesis of type II polyketide backbone	Biosynthesis of Polyketides and Nonribosomal Peptides
363	Bisphenol A degradation	Xenobiotics Biodegradation and Metabolism		791	Atrazine degradation	Xenobiotics Biodegradation and Metabolism
906	Carotenoid biosynthesis	Biosynthesis of Secondary Metabolites		565	Ether lipid metabolism	Lipid Metabolism
944	Flavone and flavonol biosynthesis	Biosynthesis of Secondary Metabolites		472	D-Arginine and D-ornithine metabolism	Metabolism of Other Amino Acids
563	Glycosylphosphatidylinositol(GPI)-anchor biosynthesis	Glycan Biosynthesis and Metabolism		950	Isoquinoline alkaloid biosynthesis	Biosynthesis of Secondary Metabolites
603	Glycosphingolipid biosynthesis - globo series	Glycan Biosynthesis and Metabolism		660	C5-Branched dibasic acid metabolism	Carbohydrate Metabolism
72	Synthesis and degradation of ketone bodies	Lipid Metabolism		633	Trinitrotoluene degradation	Xenobiotics Biodegradation and Metabolism
231	Puromycin biosynthesis	Biosynthesis of Secondary Metabolites		562	Inositol phosphate metabolism	Carbohydrate Metabolism
312	beta-Lactam resistance	Biosynthesis of Secondary Metabolites		591	Linoleic acid metabolism	Lipid Metabolism
1056	Biosynthesis of type II polyketide backbone	Biosynthesis of Polyketides and Nonribosomal Peptides		622	Toluene and xylene degradation	Xenobiotics Biodegradation and Metabolism
4660	T cell receptor signaling pathway	Immune System		361	gamma-Hexachlorocyclohexane degradation	Xenobiotics Biodegradation and Metabolism
621	Biphenyl degradation	Xenobiotics Biodegradation and Metabolism		1055	Biosynthesis of vancomycin group antibiotics	Biosynthesis of Polyketides and Nonribosomal Peptides
904	Diterpenoid biosynthesis	Biosynthesis of Secondary Metabolites		643	Styrene degradation	Xenobiotics Biodegradation and Metabolism
4150	mTOR signaling pathway	Signal Transduction		312	beta-Lactam resistance	Biosynthesis of Secondary Metabolites
785	Lipoic acid metabolism	Metabolism of Cofactors and Vitamins		523	Polyketide sugar unit biosynthesis	Biosynthesis of Polyketides and Nonribosomal Peptides
361	gamma-Hexachlorocyclohexane degradation	Xenobiotics Biodegradation and Metabolism		473	D-Alanine metabolism	Metabolism of Other Amino Acids
311	Penicillin and cephalosporin biosynthesis	Biosynthesis of Secondary Metabolites		1040	Biosynthesis of unsaturated fatty acids	Lipid Metabolism
